# Supplementary material for: High Outcome-Reporting Bias in Randomized-Controlled Trials of Acupuncture for Cancer Chemotherapy-Induced Nausea and Vomiting: A Systematic Review and Meta-Epidemiological Study
Source: Curr Oncol. 2025 Aug 15;32(8):462. doi: 10.3390/curroncol32080462 (PMC12385644; doi:10.3390/curroncol32080462)
Supplement: Supplementary file 1 [file curroncol-32-00462-s001.zip]

Archive with 1 entries (1 files):
- curroncol-3725153-supplementary.pdf
